# Supplementary material for: Tetrahydrocurcumin Derivatives Enhanced the Anti-Inflammatory Activity of Curcumin: Synthesis, Biological Evaluation, and Structure–Activity Relationship Analysis
Source: Molecules. 2023 Nov 26;28(23):7787. doi: 10.3390/molecules28237787 (PMC10708537; doi:10.3390/molecules28237787)
Supplement: Supplementary file 1 [file molecules-28-07787-s001.zip]

Archive with 1 entries (1 files):
- molecules-2697573-supplementary.pdf
